# Supplementary material for: Tropical decadal variability in nutrient supply and phytoplankton community in the Central Equatorial Pacific during the late Holocene
Source: Sci Rep. 2024 Feb 20;14:4161. doi: 10.1038/s41598-024-54635-3 (PMC10879156; doi:10.1038/s41598-024-54635-3)
Supplement: Supplementary file 1 — Supplementary Information 1. [file 41598_2024_54635_MOESM1_ESM.xlsx]

## Sheet: All bulk data on age model
Kingman PIV146_G2, K1											Kingman, PV655_GERL, K2
PIV146_G2											PV655_GERL
All data are reported as per mil (‰): carbon relative to V-PDB and nitrogen relative to air.											All data are reported as per mil (‰): carbon relative to V-PDB and nitrogen relative to air.
Calibrated ages from rBacon, as weighted mean years BP with ± 95% CI.											Calibrated ages from rBacon, as weighted mean years BP with ± 95% CI.
CE = Common Era framework											CE = Common Era framework
depth mm	CE	δ13C	δ15N	C/N	Years BP	±95%CI	CE				depth mm	CE	δ13C	δ15N	C/N atomic	Years BP	±95%CI	CE
0.1	2005	-17.19	15.43	2.8	-57	5	2005				0.1	922	-14.65	17.01	3.3	1028	126	922
0.2	1996	-17.38	15.77	2.81	-46	12	1996				0.2	917	-14.49	17.7	3.03	1033	125	917
0.3	1991	-17.3	16.33	2.77	-41	18	1991				0.3	913	-14.69	17.7	3	1037	124	913
0.4	1986	-16.84	16.76	2.79	-36	15	1986				0.4	909	-14.73	17.41	2.99	1041	123	909
0.5	1981	-16.72	16.62	2.74	-31	15	1981				0.5	904	-14.94	17.37	3.06	1046	123	904
0.6	1976	n.d.	16.69	2.79	-26	15	1976				0.6	900	-14.84	17.71	3	1050	123	900
0.7	1970	-16.79	16.66	2.77	-20	11	1970				0.7	896	-14.94	17.78	2.95	1054	122	896
0.8	1965	-16.73	16.77	2.79	-15	13	1965				0.8	891	-14.91	17.75	3.02	1059	121	891
0.9	1959	-16.61	16.65	2.74	-9	18	1959				0.9	887	-14.87	17.92	2.96	1063	120	887
1	1953	-16.5	16.78	2.74	-3	19	1953				1	883	-15.16	17.69	2.95	1067	120	883
1.1	1948	-16.55	16.99	2.84	2	23	1948				1.1	879	-15.21	17.63	2.88	1071	120	879
1.2	1942	-16.41	17.41	2.7	8	29	1942				1.2	875	-15.05	17.49	2.91	1075	119	875
1.3	1936	-16.49	17.33	2.77	14	30	1936				1.3	870	-15.11	17.63	2.9	1080	118	870
1.4	1931	-16.52	17.15	2.84	19	33	1931				1.4	866	-15.17	17.73	2.92	1084	118	866
1.5	1925	-16.32	17.05	2.74	25	39	1925				1.5	862	-15.18	17.66	2.93	1088	119	862
1.6	1920	-16.41	17.05	2.76	30	39	1920				1.6	858	-15.35	17.87	2.89	1092	119	858
1.7	1914	-16.43	16.98	2.72	36	41	1914				1.7	854	n.d.	n.d.	2.93	1096	117	854
1.8	1908	-16.24	17.08	2.74	42	45	1908				1.8	849	-15.25	18.01	2.89	1101	117	849
1.9	1903	-16.38	17.11	2.71	47	46	1903				1.9	845	-15.12	18.04	2.88	1105	116	845
2	1897	-16.33	17.05	2.72	53	48	1897				2	841	-15.22	18.01	2.9	1109	116	841
2.1	1892	-16.34	17.47	2.72	58	52	1892				2.1	837	-15.5	17.9	2.86	1113	117	837
2.2	1886	-16.11	17.49	2.72	64	51	1886				2.2	832	-15.34	17.78	2.91	1118	115	832
2.3	1881	-16.11	17.68	2.71	69	53	1881				2.3	828	-15.37	17.83	2.9	1122	114	828
2.4	1875	-16.15	17.7	2.74	75	56	1875				2.4	824	-15.69	17.85	2.89	1126	114	824
2.5	1869	-16.22	17.33	2.74	81	56	1869				2.5	819	-15.64	17.81	2.92	1131	114	819
2.6	1864	-16.11	17.17	2.71	86	57	1864				2.6	815	-15.48	17.81	2.88	1135	114	815
2.7	1858	-16.13	17.05	2.73	92	61	1858				2.7	811	-15.56	17.8	2.86	1139	112	811
2.8	1852	-16.23	17.09	2.73	98	61	1852				2.8	807	-15.59	17.71	2.85	1143	111	807
2.9	1847	-15.95	17.26	2.72	103	62	1847				2.9	802	-15.6	17.58	2.87	1148	111	802
3	1841	-15.96	17.51	2.71	109	65	1841				3	798	-15.44	17.73	2.91	1152	111	798
3.1	1836	-15.7	17.61	2.72	114	65	1836				3.1	794	-15.31	17.41	2.88	1156	112	794
3.2	1830	-15.82	17.65	2.69	120	67	1830				3.2	790	-15.44	17.27	2.89	1160	110	790
3.3	1824	-15.64	17.68	2.7	126	68	1824				3.3	785	-15.35	17.18	2.9	1165	109	785
3.4	1819	-15.68	17.75	2.72	131	68	1819				3.4	781	-15.38	17.61	2.92	1169	108	781
3.5	1813	-15.56	17.61	2.7	137	70	1813				3.5	777	-15.52	17.18	2.83	1173	108	777
3.6	1807	-15.73	17.73	2.74	143	72	1807				3.6	773	-15.55	18.1	2.88	1177	108	773
3.7	1802	-15.71	17.67	2.72	148	72	1802				3.7	768	-15.24	17.98	2.97	1182	106	768
3.8	1796	-15.67	17.74	2.71	154	73	1796				3.8	764	-15.16	18.26	2.91	1186	105	764
3.9	1790	-15.71	17.72	2.72	160	74	1790				3.9	760	-15.29	17.78	2.9	1190	105	760
4	1784	-15.71	17.71	2.73	166	74	1784				4	755	n.d.	n.d.	2.91	1195	105	755
4.1	1779	-15.89	17.89	2.72	171	75	1779				4.1	751	-15.52	17.58	2.93	1199	105	751
4.2	1773	-15.93	17.72	2.78	177	77	1773				4.2	746	-15.29	17.39	2.95	1204	105	746
4.3	1767	-16.09	17.37	2.71	183	77	1767				4.3	741	-15.32	17.25	2.99	1209	105	741
4.4	1761	-15.85	17.47	2.72	189	78	1761				4.4	737	-15.35	17.38	2.88	1213	104	737
4.5	1756	-15.86	17.64	2.72	194	81	1756				4.5	732	-15.27	17.33	2.88	1218	105	732
4.6	1750	-15.91	17.39	2.71	200	81	1750				4.6	728	n.d.	n.d.	2.92	1222	106	728
4.7	1744	-15.84	17.48	2.72	206	81	1744				4.7	723	n.d.	n.d.	2.88	1227	105	723
4.8	1738	-15.97	17.71	2.75	212	83	1738				4.8	718	-15.15	17.44	2.93	1232	105	718
4.9	1732	-15.83	17.65	2.73	218	83	1732				4.9	714	-15.25	17.51	2.96	1236	105	714
5	1727	-15.69	17.55	2.7	223	84	1727				5	709	-15.28	17.42	2.93	1241	106	709
5.1	1721	-15.86	17.41	2.74	229	85	1721				5.1	704	-15.19	17.03	2.87	1246	107	704
5.2	1715	-15.75	17.57	2.74	235	84	1715				5.2	700	-15.33	17.29	2.87	1250	106	700
5.3	1709	-15.66	17.55	2.69	241	86	1709				5.3	695	-15.26	17.16	2.87	1255	105	695
5.4	1703	-15.84	17.57	2.73	247	87	1703				5.4	690	-15.35	17.39	2.86	1260	105	690
5.5	1697	-15.79	17.64	2.71	253	87	1697				5.5	686	-15.4	17.3	2.87	1264	105	686
5.6	1692	-15.92	17.43	2.7	258	88	1692				5.6	681	-15.49	17.58	2.81	1269	106	681
5.7	1686	n.d.	17.3	2.7	264	89	1686				5.7	676	-15.24	17.78	2.89	1274	104	676
5.8	1680	-15.89	17.06	2.7	270	90	1680				5.8	672	-15.23	17.41	2.87	1278	104	672
5.9	1674	-15.93	17.25	2.72	276	91	1674				5.9	667	-15.29	17.71	2.85	1283	103	667
6	1668	-15.88	17.37	2.72	282	93	1668				6	662	-15.1	17.69	2.86	1288	103	662
6.1	1661	-15.86	17.71	2.67	289	93	1661				6.1	658	-15.29	17.86	2.86	1292	105	658
6.2	1655	-16.11	17.87	2.69	295	94	1655				6.2	653	-15.33	17.88	2.85	1297	103	653
6.3	1649	-15.95	17.86	2.68	301	96	1649				6.3	649	-15.42	17.74	2.84	1301	102	649
6.4	1642	-15.72	17.5	2.69	308	96	1642				6.4	644	-15.42	17.58	2.82	1306	102	644
6.5	1636	-15.83	17.55	2.69	314	97	1636				6.5	639	-15.55	17.75	2.82	1311	102	639
6.6	1629	-15.91	17.51	2.67	321	98	1629				6.6	635	-15.6	17.47	2.82	1315	103	635
6.7	1623	-15.71	17.57	2.68	327	98	1623				6.7	630	-15.4	17.15	2.81	1320	102	630
6.8	1616	-15.75	17.44	2.65	334	99	1616				6.8	626	-15.59	17.55	2.83	1324	101	626
6.9	1610	-15.66	17.79	2.67	340	101	1610				6.9	621	-15.53	17.68	2.83	1329	100	621
7	1604	-15.72	17.74	2.68	346	102	1604				7	616	-15.6	17.69	2.85	1334	101	616
7.1	1597	-15.65	17.89	2.68	353	102	1597				7.1	612	-15.45	17.38	2.84	1338	101	612
7.2	1591	-15.7	17.75	2.7	359	103	1591				7.2	607	-15.34	17.49	2.85	1343	100	607
7.3	1583	-15.78	17.43	2.67	367	103	1583				7.3	602	-15.5	17.26	2.83	1348	98	602
7.4	1576	-15.79	17.59	2.69	374	104	1576				7.4	598	-15.54	17.02	2.81	1352	97	598
7.5	1568	-15.78	17.2	2.64	382	107	1568				7.5	593	-15.68	16.96	2.82	1357	98	593
7.6	1560	-15.62	17.57	2.68	390	107	1560				7.6	588	-15.52	16.96	2.85	1362	98	588
7.7	1553	-15.64	17.8	2.68	397	107	1553				7.7	584	-15.62	16.67	2.85	1366	98	584
7.8	1545	-15.9	17.58	2.66	405	110	1545				7.8	580	-15.65	16.8	2.86	1370	98	580
7.9	1538	-15.65	17.68	2.69	412	110	1538				7.9	576	-15.56	16.57	2.85	1374	98	576
8	1530	-15.67	17.5	2.71	420	112	1530				8	571	-15.59	16.77	2.85	1379	99	571
8.1	1523	-15.84	17.65	2.66	427	114	1523				8.1	567	-15.48	16.73	2.79	1383	100	567
8.2	1515	-15.95	17.53	2.71	435	113	1515				8.2	563	-15.57	16.98	2.83	1387	100	563
8.3	1507	-16.06	17.35	2.69	443	113	1507				8.3	559	-15.49	17.11	2.8	1391	100	559
8.4	1500	-16.02	17.61	2.69	450	116	1500				8.4	555	-15.45	17.41	2.84	1395	100	555
8.5	1492	-16.01	17.6	2.73	458	115	1492				8.5	551	-15.45	17.29	2.8	1399	101	551
8.6	1484	-15.83	17.77	2.68	466	116	1484				8.6	546	-15.41	17.13	2.79	1404	103	546
8.7	1477	-15.69	18.05	2.73	473	118	1477				8.7	542	-15.58	17.29	2.83	1408	102	542
8.8	1469	-15.8	17.7	2.74	481	117	1469				8.8	538	-15.73	17.42	2.81	1412	101	538
8.9	1461	-15.65	17.43	2.73	489	117	1461				8.9	534	-15.58	17.29	2.82	1416	101	534
9	1454	-15.53	17.31	2.81	496	119	1454				9	530	-15.61	17.48	2.86	1420	101	530
9.1	1443	-15.83	17.05	2.69	507	118	1443				9.1	526	-15.79	17.1	2.84	1424	103	526
9.2	1433	-15.74	16.76	2.69	517	120	1433				9.2	522	-15.72	17.15	2.83	1428	102	522
9.3	1422	-15.99	16.61	2.7	528	123	1422				9.3	518	-15.7	16.96	2.84	1432	101	518
9.4	1411	-16.12	16.75	2.7	539	122	1411				9.4	514	-15.73	17.37	2.82	1436	102	514
9.5	1400	-15.93	16.63	2.71	550	123	1400				9.5	509	-15.57	17.29	2.8	1441	103	509
9.6	1388	-16.19	16.62	2.68	562	127	1388				9.6	505	-15.48	17.09	2.82	1445	104	505
9.7	1377	-16.06	16.97	2.71	573	126	1377				9.7	501	-15.62	17.3	2.84	1449	103	501
9.8	1366	-16.12	17.16	2.72	584	128	1366				9.8	497	-15.56	17.18	2.8	1453	104	497
9.9	1355	-16.04	17.37	2.73	595	130	1355				9.9	493	-15.76	17.29	2.78	1457	104	493
10	1343	-16.06	17.45	2.76	607	130	1343				10	489	-15.51	17.42	2.78	1461	104	489
10.1	1332	-15.96	17.72	2.76	618	129	1332				10.1	485	-15.68	17.26	2.79	1465	105	485
10.2	1321	-16.03	17.86	2.75	629	132	1321				10.2	481	-15.76	17.02	2.78	1469	105	481
10.3	1310	-16.31	17.46	2.72	640	130	1310				10.3	477	-15.65	17.24	2.79	1473	105	477
10.4	1298	-16.44	17.96	2.64	652	131	1298				10.4	473	-15.78	17.07	2.8	1477	105	473
10.5	1287	-16.11	17.4	2.67	663	133	1287				10.5	469	-15.74	17.05	2.77	1481	105	469
10.6	1276	-15.98	17.5	2.67	674	132	1276				10.6	464	-15.98	16.9	2.8	1486	106	464
10.7	1265	-16.07	17.38	2.65	685	133	1265				10.7	460	-15.77	16.93	2.8	1490	105	460
10.8	1253	-16.36	17.09	2.69	697	135	1253				10.8	456	-15.67	16.83	2.81	1494	104	456
10.9	1243	-16.12	17.12	2.71	707	137	1243				10.9	452	-15.88	17	2.81	1498	103	452
11	1232	-16.07	17.05	2.71	718	137	1232				11	448	-15.62	17.06	2.83	1502	104	448
											11.1	443	-15.89	16.99	2.83	1507	105	443
											11.2	439	-15.89	16.74	2.84	1511	104	439
											11.3	435	-15.88	16.85	2.86	1515	104	435
											11.4	431	-15.95	16.68	2.81	1519	104	431
											11.5	426	-15.92	16.78	2.81	1524	105	426
											11.6	422	-15.85	16.7	2.84	1528	105	422
											11.7	418	-15.96	16.71	2.78	1532	105	418
											11.8	414	-15.98	16.7	2.78	1536	106	414
											11.9	409	-16.11	16.83	2.93	1541	106	409
											12	405	-15.97	16.67	2.92	1545	107	405
											12.1	401	-16.03	16.65	2.9	1549	107	401
											12.2	396	-16.13	16.61	2.85	1554	107	396
											12.3	392	-15.96	16.7	2.92	1558	107	392
											12.4	388	-16.02	16.73	2.93	1562	108	388
											12.5	383	-15.86	16.85	2.92	1567	108	383
											12.6	379	-16.02	16.91	2.93	1571	110	379
											12.7	375	-15.93	16.7	2.95	1575	110	375
											12.8	370	-15.89	16.96	2.92	1580	110	370
											12.9	366	n.d.	17.09	2.94	1584	110	366
											13	362	n.d.	n.d.	2.93	1588	110	362
											13.1	357	-15.82	17.23	2.94	1593	111	357
											13.2	353	-16.06	17.03	2.92	1597	111	353
											13.3	349	-15.97	17.01	2.99	1601	111	349
											13.4	345	-15.96	17.24	2.91	1605	111	345
											13.5	340	-15.86	17.15	2.9	1610	112	340
											13.6	336	-15.92	17.05	2.85	1614	113	336
											13.7	332	-15.95	16.97	2.83	1618	112	332
											13.8	327	-16.04	17.02	2.88	1623	111	327
											13.9	323	-16.03	16.79	2.89	1627	111	323
											14	319	-16.07	16.83	2.87	1631	112	319
											14.1	314	-16.13	16.75	2.86	1636	113	314
											14.2	310	-15.84	16.74	2.9	1640	113	310
											14.3	306	-16.06	16.98	2.88	1644	113	306
											14.4	301	-15.93	16.82	2.91	1649	113	301
											14.5	297	-15.99	16.84	2.92	1653	114	297
											14.6	293	-15.81	16.95	2.9	1657	116	293
											14.7	288	-16.04	16.79	2.9	1662	115	288
											14.8	284	-15.88	16.83	2.87	1666	114	284
											14.9	280	-15.94	16.67	2.87	1670	114	280
											15	275	-15.95	16.77	2.85	1675	115	275
											15.1	271	-15.92	16.38	2.86	1679	115	271
											15.2	266	-16.17	16.52	2.85	1684	115	266
											15.3	262	-16.14	16.71	2.86	1688	115	262
											15.4	258	-16.17	17.08	2.86	1692	115	258
											15.5	254	-16.12	16.76	2.86	1696	115	254
											15.6	249	-16.14	17.03	2.86	1701	116	249
											15.7	245	-16.11	17.06	2.81	1705	116	245
											15.8	241	-16.14	16.98	2.86	1709	116	241
											15.9	237	-16.04	16.74	2.86	1713	117	237
											16	232	-16.13	16.84	2.84	1718	117	232
											16.1	228	-16.04	16.5	2.86	1722	118	228
											16.2	224	-16.16	16.55	2.84	1726	117	224
											16.3	219	-15.96	16.36	2.84	1731	117	219
											16.4	215	-16.18	16.22	2.86	1735	118	215
											16.5	210	-16.28	16.16	2.84	1740	118	210
											16.6	206	-16.14	16.5	2.82	1744	120	206
											16.7	202	-16.26	16.53	2.83	1748	119	202
											16.8	197	-16.34	16.39	2.84	1753	119	197
											16.9	193	n.d.	n.d.	2.83	1757	119	193
											17	189	-16.35	16.33	2.83	1761	119	189
											17.1	184	-16.33	16.68	2.85	1766	120	184
											17.2	180	-16.35	16.49	2.85	1770	120	180
											17.3	176	n.d.	16.37	2.84	1774	120	176
											17.4	171	-15.94	16.59	2.83	1779	120	171
											17.5	167	-16.23	16.53	2.83	1783	121	167
											17.6	163	-16.1	16.34	2.83	1787	122	163
											17.7	158	-16.31	16.45	2.8	1792	122	158
											17.8	154	-16.37	16.89	2.64	1796	122	154
											17.9	150	-16.32	16.64	2.8	1800	123	150
											18	145	-16.27	16.56	2.82	1805	124	145
											18.1	141	-16.3	16.76	2.79	1809	124	141
											18.2	137	-16.33	16.66	2.66	1813	125	137
											18.3	132	-16.22	16.69	2.75	1818	125	132
											18.4	128	-16.31	16.62	2.72	1822	125	128
											18.5	124	-16.32	16.52	2.75	1826	126	124
											18.6	119	-16.32	16.4	2.75	1831	128	119
											18.7	115	-16.32	16.61	2.73	1835	128	115
											18.8	110	-16.39	16.63	2.74	1840	129	110
											18.9	106	-16.31	16.61	2.74	1844	129	106
											19	102	-16.27	16.57	2.74	1848	129	102
											19.1	97	-16.26	16.52	2.74	1853	131	97
											19.2	93	-16.34	16.49	2.76	1857	130	93
											19.3	88	-16.25	16.31	2.75	1862	131	88
											19.4	84	-16.28	16.31	2.75	1866	131	84
											19.5	79	-16.26	16.15	2.73	1871	132	79
											19.6	75	-16.21	15.79	2.76	1875	133	75
											19.7	71	-16.08	15.93	2.73	1879	133	71
											19.8	66	-16.06	15.86	2.72	1884	133	66
											19.9	62	-16.2	16.25	2.72	1888	134	62
											20	58	-16.28	16.49	2.71	1892	134	58
											20.1	53	-16.34	16.41	2.75	1897	135	53
											20.2	49	-16.21	16.34	2.72	1901	134	49
											20.3	44	-16.26	16.55	2.73	1906	135	44
											20.4	40	-16.15	16.2	2.72	1910	135	40
											20.5	36	-16.19	16.73	2.72	1914	137	36
											20.6	31	-16.24	16.62	2.71	1919	138	31
											20.7	27	-16.2	16.56	2.69	1923	138	27
											20.8	22	-16.16	16.47	2.7	1928	138	22
											20.9	18	-16.26	16.52	2.65	1932	138	18
											21	13	-16.21	16.9	2.66	1937	140	13

## Sheet: K1 rBacon
Kingman 1 coral rBacon analysis									Sample ID	CAMS#	Fmodern	±Fm	age	error	depth	cc	dR	dSTD
Output is in calibrated years BP. Rightmost column is common era (CE).									PIV146_collected				-57	1	0	0	0	0
Sample depth is in 0.1 mm increments									PIV146_G2_007	166969	1.0827	0.0045	-20	3	7	0	0	0
									PIV146_G2_036	166970	0.9372	0.0032	520	30	36	2	-134	25
depth	min	max	median	mean	±95%CI	CE			PIV146_G2_058	166971	0.9251	0.0032	625	30	58	2	-134	25
0	-60	-54	-57	-57	3	2007			PIV146_G2_072	166972	0.9335	0.0036	555	35	72	2	-134	25
1	-57	-45	-52	-52	6	2002			PIV146_G2_090	166973	0.9197	0.0038	670	35	90	2	-134	25
2	-56	-33	-47	-46	12	1996			PIV146_G2_109	166974	0.8575	0.003	1235	30	109	2	-134	25
3	-56	-20	-42	-41	18	1991
4	-49	-19	-37	-36	15	1986			Radiocarbon analyses on acid-pretreated skeletal material at the Center for Accelerator Mass Spectrometry
5	-45	-16	-31	-31	15	1981			Fraction modern as per Stuiver and Polach (1977) is equivalent to F14C of Reimer et al., (2004)
6	-42	-12	-26	-26	15	1976			Ages are conventional 14C years BP with ± 1-sd
7	-31	-9	-20	-20	11	1970			cc 2 = Marine20 (Heaton et al., 2020)
8	-27	-2	-15	-15	13	1965			dR = DELTA_R relative to Marine20 using Zaunbracher et al., (2010) surface coral data
9	-24	12	-10	-9	18	1959
10	-19	18	-4	-3	19	1953
11	-16	29	1	2	23	1948
12	-15	43	6	8	29	1942
13	-10	49	12	14	30	1936
14	-8	58	17	19	33	1931
15	-6	71	22	25	39	1925
16	-1	76	28	30	39	1920
17	2	84	34	36	41	1914
18	5	95	39	42	45	1908
19	9	100	45	47	46	1903
20	12	108	50	53	48	1897
21	14	117	56	58	52	1892
22	20	122	61	64	51	1886
23	24	129	67	69	53	1881
24	27	138	72	75	56	1875
25	32	143	78	81	56	1869
26	36	150	84	86	57	1864
27	39	160	89	92	61	1858
28	44	166	95	98	61	1852
29	48	172	101	103	62	1847
30	52	182	106	109	65	1841
31	58	188	112	114	65	1836
32	61	194	117	120	67	1830
33	65	201	123	126	68	1824
34	71	207	128	131	68	1819
35	75	214	134	137	70	1813
36	79	222	139	143	72	1807
37	85	228	145	148	72	1802
38	89	234	151	154	73	1796
39	93	241	157	160	74	1790
40	99	247	163	166	74	1784
41	103	253	169	171	75	1779
42	107	261	174	177	77	1773
43	112	266	180	183	77	1767
44	117	273	186	189	78	1761
45	121	283	192	194	81	1756
46	127	288	198	200	81	1750
47	132	294	204	206	81	1744
48	136	302	209	212	83	1738
49	142	307	215	218	83	1732
50	147	314	221	223	84	1727
51	152	321	227	229	85	1721
52	158	326	233	235	84	1715
53	163	334	239	241	86	1709
54	167	341	245	247	87	1703
55	173	347	250	253	87	1697
56	178	354	256	258	88	1692
57	182	360	262	264	89	1686
58	188	367	268	270	90	1680
59	193	374	275	276	91	1674
60	197	382	281	282	93	1668
61	203	388	288	289	93	1661
62	208	396	294	295	94	1655
63	212	403	300	301	96	1649
64	218	409	307	308	96	1642
65	223	416	313	314	97	1636
66	227	423	320	321	98	1629
67	233	429	326	327	98	1623
68	238	436	333	334	99	1616
69	242	444	339	340	101	1610
70	248	451	346	346	102	1604
71	254	457	353	353	102	1597
72	259	465	359	359	103	1591
73	267	473	367	367	103	1583
74	273	481	374	374	104	1576
75	279	492	382	382	107	1568
76	287	500	389	390	107	1560
77	294	508	396	397	107	1553
78	300	520	403	405	110	1545
79	308	528	410	412	110	1538
80	314	537	418	420	112	1530
81	320	548	425	427	114	1523
82	329	554	433	435	113	1515
83	337	563	440	443	113	1507
84	343	574	447	450	116	1500
85	351	581	455	458	115	1492
86	358	590	462	466	116	1484
87	364	600	469	473	118	1477
88	373	607	476	481	117	1469
89	381	615	483	489	117	1461
90	386	624	490	496	119	1454
91	398	633	501	507	118	1443
92	406	645	512	517	120	1433
93	414	659	523	528	123	1422
94	426	669	535	539	122	1411
95	435	681	546	550	123	1400
96	442	695	557	562	127	1388
97	454	705	569	573	126	1377
98	463	718	581	584	128	1366
99	470	730	592	595	130	1355
100	482	741	604	607	130	1343
101	494	751	616	618	129	1332
102	502	766	627	629	132	1321
103	515	775	638	640	130	1310
104	524	786	650	652	131	1298
105	533	799	661	663	133	1287
106	546	809	672	674	132	1276
107	555	820	684	685	133	1265
108	566	836	695	697	135	1253
109	573	846	705	707	137	1243
110	582	856	716	718	137	1232
111	590	869	727	728	140	1222

## Sheet: K2 rBacon
Kingman 2 rBacon analysis											Sample ID	CAMS#	Fmodern	±Fm	age	error	depth	cc	dR	dSTD
Output is in calibrated years BP. Rightmost column is recast to common era (CE).											PV655_GERL_001	166975	0.8176	0.0033	1615	35	1	2	-134	25
Sample depth is in 0.1 mm increments											PV655_GERL_039	166976	0.8196	0.0031	1600	35	39	2	-134	25
											PV655_GERL_076	166977	0.7896	0.0037	1900	40	76	2	-134	25
Depth	min	max	median	mean	±95%CI	CE					PV655_GERL_114	166978	0.7834	0.0035	1960	40	114	2	-134	25
1	894	1145	1030	1028	126	922					PV655_GERL_172	166979	0.762	0.0028	2195	30	172	2	-134	25
2	900	1149	1035	1033	125	917					PV655_GERL_210	166980	0.7568	0.0033	2240	35	210	2	-134	25
3	905	1152	1039	1037	124	913
4	910	1156	1043	1041	123	909					Radiocarbon analyses on acid-pretreated skeletal material at the Center for Accelerator Mass Spectrometry
5	915	1160	1048	1046	123	904					Fraction modern as per Stuiver and Polach (1977) is equivalent to F14C of Reimer et al., (2004)
6	919	1164	1052	1050	123	900					Ages are conventional 14C years BP with ± 1-sd
7	925	1168	1056	1054	122	896					cc 2 = Marine20 (Heaton et al., 2020)
8	930	1171	1061	1059	121	891					dR = DELTA_R relative to Marine20 using Zaunbracher et al., (2010) surface coral data
9	935	1175	1065	1063	120	887
10	940	1179	1069	1067	120	883
11	944	1184	1074	1071	120	879
12	950	1188	1078	1075	119	875
13	955	1191	1082	1080	118	870
14	960	1195	1086	1084	118	866
15	963	1200	1090	1088	119	862
16	967	1204	1094	1092	119	858
17	973	1207	1098	1096	117	854
18	978	1211	1103	1101	117	849
19	982	1214	1107	1105	116	845
20	987	1219	1112	1109	116	841
21	991	1224	1116	1113	117	837
22	997	1227	1120	1118	115	832
23	1002	1230	1124	1122	114	828
24	1007	1234	1128	1126	114	824
25	1011	1238	1132	1131	114	819
26	1015	1242	1137	1135	114	815
27	1021	1245	1141	1139	112	811
28	1027	1249	1146	1143	111	807
29	1031	1253	1150	1148	111	802
30	1035	1257	1155	1152	111	798
31	1039	1262	1159	1156	112	794
32	1045	1265	1163	1160	110	790
33	1050	1268	1167	1165	109	785
34	1055	1271	1171	1169	108	781
35	1060	1275	1175	1173	108	777
36	1064	1279	1179	1177	108	773
37	1070	1282	1183	1182	106	768
38	1076	1286	1188	1186	105	764
39	1080	1290	1192	1190	105	760
40	1085	1294	1197	1195	105	755
41	1089	1299	1201	1199	105	751
42	1094	1304	1206	1204	105	746
43	1099	1308	1210	1209	105	741
44	1104	1312	1215	1213	104	737
45	1108	1318	1220	1218	105	732
46	1112	1324	1224	1222	106	728
47	1118	1328	1229	1227	105	723
48	1122	1332	1234	1232	105	718
49	1127	1336	1239	1236	105	714
50	1131	1342	1243	1241	106	709
51	1135	1348	1248	1246	107	704
52	1140	1352	1252	1250	106	700
53	1146	1356	1257	1255	105	695
54	1151	1360	1261	1260	105	690
55	1155	1364	1266	1264	105	686
56	1159	1370	1270	1269	106	681
57	1166	1373	1275	1274	104	676
58	1170	1377	1279	1278	104	672
59	1176	1381	1284	1283	103	667
60	1181	1387	1289	1288	103	662
61	1184	1393	1293	1292	105	658
62	1191	1397	1298	1297	103	653
63	1197	1401	1302	1301	102	649
64	1202	1406	1307	1306	102	644
65	1207	1410	1311	1311	102	639
66	1211	1416	1316	1315	103	635
67	1216	1419	1321	1320	102	630
68	1223	1424	1325	1324	101	626
69	1228	1428	1330	1329	100	621
70	1231	1433	1334	1334	101	616
71	1235	1437	1339	1338	101	612
72	1242	1441	1343	1343	100	607
73	1250	1446	1348	1348	98	602
74	1256	1450	1353	1352	97	598
75	1260	1455	1357	1357	98	593
76	1265	1461	1362	1362	98	588
77	1270	1465	1366	1366	98	584
78	1274	1469	1370	1370	98	580
79	1277	1473	1375	1374	98	576
80	1281	1478	1379	1379	99	571
81	1284	1483	1383	1383	100	567
82	1288	1487	1387	1387	100	563
83	1293	1492	1392	1391	100	559
84	1297	1497	1396	1395	100	555
85	1300	1502	1400	1399	101	551
86	1303	1508	1404	1404	103	546
87	1308	1511	1408	1408	102	542
88	1313	1515	1412	1412	101	538
89	1317	1519	1416	1416	101	534
90	1321	1523	1420	1420	101	530
91	1324	1529	1424	1424	103	526
92	1329	1532	1428	1428	102	522
93	1334	1536	1432	1432	101	518
94	1337	1540	1436	1436	102	514
95	1340	1546	1440	1441	103	509
96	1343	1551	1444	1445	104	505
97	1348	1554	1448	1449	103	501
98	1352	1559	1452	1453	104	497
99	1356	1563	1456	1457	104	493
100	1360	1568	1460	1461	104	489
101	1363	1573	1464	1465	105	485
102	1366	1576	1468	1469	105	481
103	1371	1580	1473	1473	105	477
104	1375	1585	1476	1477	105	473
105	1379	1589	1480	1481	105	469
106	1382	1594	1485	1486	106	464
107	1388	1597	1489	1490	105	460
108	1393	1601	1493	1494	104	456
109	1398	1604	1497	1498	103	452
110	1401	1609	1502	1502	104	448
111	1405	1614	1506	1507	105	443
112	1409	1617	1510	1511	104	439
113	1414	1621	1514	1515	104	435
114	1418	1625	1519	1519	104	431
115	1421	1630	1523	1524	105	426
116	1424	1634	1527	1528	105	422
117	1429	1639	1531	1532	105	418
118	1433	1644	1535	1536	106	414
119	1439	1650	1540	1541	106	409
120	1442	1655	1544	1545	107	405
121	1446	1660	1548	1549	107	401
122	1451	1664	1552	1554	107	396
123	1456	1669	1557	1558	107	392
124	1459	1674	1561	1562	108	388
125	1463	1679	1565	1567	108	383
126	1467	1686	1570	1571	110	379
127	1470	1689	1574	1575	110	375
128	1474	1693	1578	1580	110	370
129	1478	1697	1583	1584	110	366
130	1482	1702	1587	1588	110	362
131	1486	1708	1591	1593	111	357
132	1491	1712	1595	1597	111	353
133	1495	1716	1600	1601	111	349
134	1499	1720	1604	1605	111	345
135	1503	1726	1608	1610	112	340
136	1506	1731	1612	1614	113	336
137	1512	1735	1616	1618	112	332
138	1516	1738	1621	1623	111	327
139	1521	1743	1626	1627	111	323
140	1524	1748	1630	1631	112	319
141	1528	1754	1635	1636	113	314
142	1533	1758	1639	1640	113	310
143	1536	1762	1643	1644	113	306
144	1540	1766	1648	1649	113	301
145	1543	1771	1652	1653	114	297
146	1546	1778	1656	1657	116	293
147	1552	1782	1661	1662	115	288
148	1557	1785	1665	1666	114	284
149	1563	1790	1669	1670	114	280
150	1566	1795	1674	1675	115	275
151	1570	1800	1678	1679	115	271
152	1575	1804	1682	1684	115	266
153	1578	1808	1686	1688	115	262
154	1582	1812	1691	1692	115	258
155	1585	1815	1695	1696	115	254
156	1589	1821	1699	1701	116	249
157	1592	1824	1703	1705	116	245
158	1597	1829	1708	1709	116	241
159	1601	1834	1712	1713	117	237
160	1605	1838	1717	1718	117	232
161	1608	1843	1721	1722	118	228
162	1613	1847	1725	1726	117	224
163	1618	1852	1730	1731	117	219
164	1621	1856	1734	1735	118	215
165	1626	1862	1739	1740	118	210
166	1629	1868	1743	1744	120	206
167	1634	1872	1748	1748	119	202
168	1639	1876	1752	1753	119	197
169	1643	1880	1756	1757	119	193
170	1646	1884	1760	1761	119	189
171	1650	1889	1764	1766	120	184
172	1654	1893	1768	1770	120	180
173	1659	1898	1773	1774	120	176
174	1663	1903	1777	1779	120	171
175	1667	1909	1781	1783	121	167
176	1670	1914	1786	1787	122	163
177	1675	1919	1790	1792	122	158
178	1679	1923	1794	1796	122	154
179	1683	1929	1799	1800	123	150
180	1687	1934	1803	1805	124	145
181	1691	1939	1807	1809	124	141
182	1695	1944	1811	1813	125	137
183	1700	1949	1815	1818	125	132
184	1704	1954	1819	1822	125	128
185	1707	1959	1824	1826	126	124
186	1710	1966	1828	1831	128	119
187	1715	1971	1832	1835	128	115
188	1718	1975	1837	1840	129	110
189	1723	1980	1841	1844	129	106
190	1727	1985	1845	1848	129	102
191	1730	1991	1850	1853	131	97
192	1735	1995	1854	1857	130	93
193	1739	2000	1859	1862	131	88
194	1743	2005	1863	1866	131	84
195	1747	2010	1867	1871	132	79
196	1750	2016	1872	1875	133	75
197	1755	2020	1876	1879	133	71
198	1760	2025	1881	1884	133	66
199	1764	2031	1885	1888	134	62
200	1769	2036	1889	1892	134	58
201	1772	2041	1893	1897	135	53
202	1777	2045	1898	1901	134	49
203	1781	2051	1902	1906	135	44
204	1785	2055	1906	1910	135	40
205	1788	2061	1910	1914	137	36
206	1792	2068	1915	1919	138	31
207	1797	2072	1919	1923	138	27
208	1800	2076	1923	1928	138	22
209	1805	2081	1928	1932	138	18
210	1808	2087	1932	1937	140	13
211	1811	2092	1937	1942	141	8
212	1817	2098	1942	1946	141	4

## Sheet: K1 interpolated
Kingman 1, Linear Interpolation resample: 7 yr
CE	d15N	13C
2002	15.54	-17.25
1995	15.88	-17.36
1988	16.59	-17.02
1981	16.62	-16.72
1974	16.68	-16.76
1967	16.73	-16.75
1960	16.67	-16.63
1953	16.78	-16.5
1946	17.13	-16.5
1939	17.37	-16.45
1932	17.19	-16.51
1925	17.05	-16.32
1918	17.03	-16.42
1911	17.03	-16.34
1904	17.1	-16.35
1897	17.05	-16.33
1890	17.48	-16.26
1883	17.6	-16.11
1876	17.7	-16.14
1869	17.33	-16.22
1862	17.13	-16.12
1855	17.07	-16.18
1848	17.23	-16.01
1841	17.51	-15.96
1834	17.62	-15.74
1827	17.67	-15.73
1820	17.74	-15.67
1813	17.61	-15.56
1806	17.72	-15.73
1799	17.71	-15.69
1792	17.73	-15.7
1785	17.71	-15.71
1778	17.86	-15.9
1771	17.6	-15.98
1764	17.42	-15.97
1757	17.61	-15.86
1750	17.39	-15.91
1743	17.52	-15.86
1736	17.69	-15.92
1729	17.59	-15.75
1722	17.43	-15.83
1715	17.57	-15.75
1708	17.55	-15.69
1701	17.59	-15.82
1694	17.51	-15.87
1687	17.32	-15.91
1680	17.06	-15.89
1673	17.27	-15.92
1666	17.47	-15.87
1659	17.76	-15.94
1652	17.87	-16.03
1645	17.65	-15.82
1638	17.53	-15.79
1631	17.52	-15.89
1624	17.56	-15.74
1617	17.46	-15.74
1610	17.79	-15.66
1603	17.76	-15.71
1596	17.87	-15.66
1589	17.67	-15.72
1582	17.45	-15.78
1575	17.54	-15.79
1568	17.2	-15.78
1561	17.52	-15.64
1554	17.77	-15.64
1547	17.64	-15.84
1540	17.65	-15.72
1533	17.57	-15.66
1526	17.59	-15.77
1519	17.59	-15.9
1512	17.46	-15.99
1505	17.42	-16.05
1498	17.61	-16.02
1491	17.62	-15.99
1484	17.77	-15.83
1477	18.05	-15.69
1470	17.74	-15.79
1463	17.5	-15.69
1456	17.34	-15.56
1449	17.19	-15.67
1442	17.02	-15.82
1435	16.82	-15.76
1428	16.69	-15.85
1421	16.62	-16
1414	16.71	-16.08
1407	16.71	-16.05
1400	16.63	-15.93
1393	16.62	-16.08
1386	16.68	-16.17
1379	16.91	-16.08
1372	17.06	-16.09
1365	17.18	-16.11
1358	17.31	-16.06
1351	17.4	-16.05
1344	17.44	-16.06
1337	17.6	-16.01
1330	17.75	-15.97
1323	17.83	-16.02
1316	17.68	-16.16
1309	17.5	-16.32
1302	17.79	-16.4
1295	17.81	-16.35
1288	17.45	-16.14
1281	17.45	-16.04
1274	17.48	-16
1267	17.4	-16.05
1260	17.26	-16.19
1253	17.09	-16.36
1246	17.11	-16.19
1239	17.09	-16.1
1232	17.05	-16.07

## Sheet: K2 interpolated
Kingman 2, Linear Intepolation Resample 5 yrs
CE	15N	13C
13	16.9	-16.21
18	16.52	-16.26
23	16.49	-16.17
28	16.58	-16.21
33	16.66	-16.22
38	16.47	-16.17
43	16.46	-16.23
48	16.38	-16.22
53	16.41	-16.34
58	16.49	-16.28
63	16.15	-16.17
68	15.89	-16.07
73	15.86	-16.15
78	16.06	-16.25
83	16.28	-16.28
88	16.31	-16.25
93	16.49	-16.34
98	16.53	-16.26
103	16.58	-16.28
108	16.62	-16.35
113	16.62	-16.35
118	16.45	-16.32
123	16.5	-16.32
128	16.62	-16.31
133	16.68	-16.24
138	16.69	-16.32
143	16.66	-16.29
148	16.61	-16.3
153	16.83	-16.36
158	16.45	-16.31
163	16.34	-16.1
168	16.55	-16.16
173	16.5	-16.03
178	16.43	-16.26
183	16.63	-16.34
188	16.4	-16.35
193	16.36	-16.35
198	16.42	-16.32
203	16.52	-16.23
208	16.33	-16.21
213	16.2	-16.22
218	16.33	-16.02
223	16.51	-16.12
228	16.5	-16.04
233	16.82	-16.11
238	16.8	-16.07
243	17.02	-16.13
248	17.04	-16.13
253	16.81	-16.12
258	17.08	-16.17
263	16.66	-16.15
268	16.46	-16.07
273	16.58	-15.94
278	16.71	-15.94
283	16.79	-15.9
288	16.79	-16.04
293	16.95	-15.81
298	16.84	-15.98
303	16.88	-15.98
308	16.86	-15.95
313	16.75	-16.06
318	16.81	-16.08
323	16.79	-16.03
328	17.01	-16.02
333	16.99	-15.94
338	17.1	-15.89
343	17.2	-15.92
348	17.07	-15.97
353	17.03	-16.06
358	17.21	-15.83
363	17.14	-15.85
368	17.03	-15.88
373	16.8	-15.91
378	16.86	-16
383	16.85	-15.86
388	16.73	-16.02
393	16.68	-16
398	16.63	-16.09
403	16.66	-16
408	16.79	-16.08
413	16.73	-16.01
418	16.71	-15.96
423	16.72	-15.87
428	16.74	-15.93
433	16.77	-15.92
438	16.77	-15.89
443	16.99	-15.89
448	17.06	-15.62
453	16.96	-15.83
458	16.88	-15.72
463	16.91	-15.93
468	17.02	-15.79
473	17.07	-15.78
478	17.19	-15.68
483	17.14	-15.72
488	17.38	-15.55
493	17.29	-15.76
498	17.21	-15.58
503	17.2	-15.55
508	17.24	-15.55
513	17.35	-15.7
518	16.96	-15.7
523	17.14	-15.74
528	17.29	-15.7
533	17.34	-15.59
538	17.42	-15.73
543	17.25	-15.54
548	17.19	-15.43
553	17.35	-15.45
558	17.19	-15.48
563	16.98	-15.57
568	16.74	-15.51
573	16.69	-15.58
578	16.69	-15.61
583	16.7	-15.63
588	16.96	-15.52
593	16.96	-15.68
598	17.02	-15.54
603	17.31	-15.47
608	17.47	-15.36
613	17.46	-15.49
618	17.69	-15.57
623	17.63	-15.55
628	17.35	-15.5
633	17.34	-15.52
638	17.68	-15.56
643	17.61	-15.45
648	17.71	-15.42
653	17.88	-15.33
658	17.86	-15.29
663	17.69	-15.14
668	17.65	-15.28
673	17.5	-15.23
678	17.7	-15.34
683	17.47	-15.45
688	17.35	-15.38
693	17.25	-15.3
698	17.24	-15.3
703	17.1	-15.23
708	17.34	-15.26
713	17.49	-15.26
718	17.44	-15.15
723	17.4	-15.19
728	17.36	-15.24
733	17.34	-15.29
738	17.35	-15.34
743	17.31	-15.31
748	17.47	-15.38
753	17.62	-15.47
758	17.74	-15.34
763	18.14	-15.19
768	17.98	-15.24
773	18.1	-15.55
778	17.29	-15.49
783	17.4	-15.37
788	17.23	-15.4
793	17.38	-15.34
798	17.73	-15.44
803	17.61	-15.6
808	17.73	-15.58
813	17.81	-15.52
818	17.81	-15.6
823	17.84	-15.68
828	17.83	-15.37
833	17.8	-15.37
838	17.93	-15.43
843	18.03	-15.17
848	18.02	-15.22
853	17.95	-15.29
858	17.87	-15.35
863	17.68	-15.18
868	17.68	-15.14
873	17.55	-15.07
878	17.6	-15.17
883	17.69	-15.16
888	17.88	-14.88
893	17.76	-14.92
898	17.75	-14.89
903	17.46	-14.92
908	17.4	-14.77
913	17.7	-14.69
918	17.56	-14.52

## Sheet: CSIA-AA 15N
Compound Specific Isotope Analysis - Amino Acid d15N
All data are reported as per mil (‰) relative to air.
		Sample	PIV146 003		PIV146 35		PIV146 65		PIV146 95		PIV146 106		PV655 51		PV655 85		PV655 115		PV 655 174
		Year CE	1991		1813		1636		1400		1276		704		551		426		171
		Bulk d15N	16.3		17.6		17.6		16.8		17.4		17.3		17.2		17.8		16.5
AA classification
Trophic		*Glx	28.2	0.2	30.3	0.5	30.2	0.6	28.9	0.5	29.9	0.2	29.7	0.2	30.1	0.1	29.4	0.5	29.5	0.1
		Asx	19.5	0.2	20.6	0.3	20.2	0.2	19.7	0.1	20.2	0.1	20.4	0.2	20.8	0.2	20.3	0.1	20.3	0
		Ala	23.1	0.7	32.7	2	29.6	2.4	24.7	3.2	31.5	1.7	31.3	1.5	31.6	2.1	32.3	2.4	29	0.9
		Ile	27.8	1.1	33.7	0.3	31.8	0.6	29.5	2.1	32.9	0.1	32.8	0.7	33.4	0.5	33.3	0.3	32	0.3
		Leu	30.1	0.5	33.2	0.3	33.3	0.7	29.7	0.9	34.1	0.3	35.2	0.2	35.3	0.4	34.8	0.2	31.6	0.3
		Pro	32.9	0.2	35.3	0.2	33.5	1.1	32.7	0.3	33.7	0.5	34.2	0.3	33.8	0.7	33.4	0.4	33.3	0.2
		Val	22.1	0.5	33.8	0.2	34.2	0.6	25	0.1	34.9	0.6	35.3	0.3	35.5	0.5	35.6	0.6	30	0.3
Intermediate		Gly	11.1	0.1	17.6	0.1	18.8	0.2	17.4	0.1	18.6	0.1	18.8	0.1	18.4	0.3	20.1	0.3	18.2	0.2
		Ser	7.5	0	20.1	0.2	17.9	0.2	19.5	0.5	18.5	0.1	18.2	0.1	18.5	0.2	18.4	0.1	19.3	1
			0	0	0	0	0	0	0	0	0	0	0	0	0	0	0	0	0	0
Source		Lys	10.6	0.7	12.9	1.2	9.8	0.6	12.2	0.3	11.2	0.3	10.5	0.2	11.2	0.1	11.5	0.2	12.6	0.2
		Tyr	11.3	0.5	13	0.2	10.8	0.2	11.2	0.4	11.8	0.3	12.3	0.2	13	0.1	13.1	1.6	12.6	0.6
		Phe	8.5	0.5	11.1	0.9	9	0.9	7	0.7	7.4	0.4	7.6	0.5	7.8	0.2	7.4	0.3	10.1	0.4
Metabolic		Thr	-14.2	1	-29.2	0.4	-26	1	-9.3	0.4	-27.4	0.4	-28.9	1.2	-26.9	1.9	-25.8	0.8	-24.7	2.3
		Sum V	4		3.4		3.2		3.5		3.4		3.6		3.5		3.7		2.7
		SumV as per McCarthy et al., 2007 is a proxy for microbial reworking and resynthesis.
		Values are consistent with good preservation of deep-sea proteinaceous coral skeletal material.
* Amino acid key
Glx = glutamine + glutamic acid
Asx = aspargine + aspartic acid
Ala = alanine
Ile = isoleucine
Leu = leucine
Pro = proline
Val = valine
Gly = glycine
Ser = serine
Lys = lysine
Tyr = tyrosine
Phe = phenylalanine
Thr = threonine
